# Supplementary material for: The Effectiveness of Interventions Delivered Using Digital Food Environments to Encourage Healthy Food Choices: A Systematic Review and Meta-Analysis
Source: Nutrients. 2021 Jun 30;13(7):2255. doi: 10.3390/nu13072255 (PMC8308236; doi:10.3390/nu13072255)
Supplement: Supplementary file 1 [file nutrients-13-02255-s001.zip]

Archive with 3 entries (2 files):
- Nutrients Supp Files 29.06/
- Nutrients Supp Files 29.06/Additional file 1 medline search strategy.pdf
- Nutrients Supp Files 29.06/Table S2 definition of healthy food and beverages.pdf
